# Supplementary material for: Identification of a Fatty Acid for Diagnosing Non-Alcoholic Steatohepatitis in Patients with Severe Obesity Undergoing Metabolic Surgery
Source: Biomedicines. 2022 Nov 14;10(11):2920. doi: 10.3390/biomedicines10112920 (PMC9687903; doi:10.3390/biomedicines10112920)
Supplement: Supplementary file 1 [file biomedicines-10-02920-s001.zip]

Archive with 1 entries (1 files):
- biomedicines-2025590-SI.pdf
